# Supplementary material for: Coffee Pulp, a By-Product of Coffee Production, Modulates Gut Microbiota and Improves Metabolic Syndrome in High-Carbohydrate, High-Fat Diet-Fed Rats
Source: Pathogens. 2021 Oct 22;10(11):1369. doi: 10.3390/pathogens10111369 (PMC8624503; doi:10.3390/pathogens10111369)
Supplement: Supplementary file 1 [file pathogens-10-01369-s001.zip]

Archive with 1 entries (1 files):
- pathogens-1386393-supplementary.pdf
